# Supplementary material for: A rapid immunochromatographic test for antibody detection as a new tool for monitoring malaria caused by Plasmodium vivax
Source: PLoS Negl Trop Dis. 2026 Jun 26;20(6):e0014447. doi: 10.1371/journal.pntd.0014447 (PMC13336458; doi:10.1371/journal.pntd.0014447)
Supplement: S1 Raw Data — (XLSX) [file pntd.0014447.s001.xlsx]

## Sheet: Fig3
	ASY		SY	CTL
	RDT+	RDT-	RDT+	RDT-
1V061	11.09
1V052	10.08
1V056	3.02
1V058	2.24
1V084	11.43
1V087	10.02
1V082	10.02
1V048	8.9
1V050	7.81
1V061	7.4
1V083	7.4
1V095	6.51
1V086	5.81
1V096	2.68
1V058	2.52
1V084	11.63
1V087	10.46
1V082	10.22
1V083	6.62
1V086	5.24
1V096	2.55
1V139	10.99
1V119	9.68
1V105	8.47
1V127	3.18
1V130	1.39
1V127	2.08
1V115	12.9
1V119	11.24
1V105	8.86
1V106	8.44
1V104	3.97
1V063	1.71
1V085	2.75
1V066	1.68
1V093	1.65
1V094	1.52
1V085	2.89
1V094	1.73
1V093	1.65
1V108	2.14
1V108	2.71
1V116	2.11
1V111	1.56
1V089		1.75
1V089		1.55
1V118		1.42
1V111		1.18
1V118		2.01
M 35			8.78
M 28			8.35
VB 13			8.24
VB 23			8.2
M 26			8.06
VB 26			7.41
M 13			7.39
M 15			7.38
M 24			7.32
VB 22			7.27
M 30			7.16
M 12			7.04
M 18			6.95
VB 17			6.64
VB 37			6.58
VB 14			6.49
VB 20			6.28
M 17			5.9
VB 41			5.23
M 5			5.16
M 9			4.99
M 29			4.82
VB 25			4.82
M 25			4.27
VB 43			4.18
M 6			3.86
VB 24			3.42
VB 21			3.17
M 11			2.98
M 23			1.8
LBPFF				0.65
MMF				0.62
LMNP				0.61
FCN				0.6
NBR				0.59
NM				0.58
TAT				0.56
NSAS				0.53
SQD				0.53
CMS				0.51
BCR				0.48
BSASS				0.47
CAT				0.47
CPQ				0.46
CRRB				0.46
TBSS				0.45
JÉSSICA				0.44
GABC				0.41
JGO				0.41
VD				0.51

## Sheet: Fig5
	RDT+	RDT-
1052	10.32
1090	10
1186	9.36
1182	8.91
1010	8.48
1084	8.45
1171	8.25
1118	8.16
1230	8.1
1022	7.76
1206	7.61
1190	7.49
1025	7.46
1286	7.27
1021	7.26
1099	7.14
1066	6.68
1155	6.3
1244	5.72
1341	5.41
1119	5.31
1053	5.19
1023	4.9
1227	4.34
1107	4.32
1289	4.31
1179	4.2
1351	4.12
1012	4.02
1177	3.74
1258	3.64
1257	3.63
1359	3
997	1.27
1016	7.57
994	5.61
1013	3.59
1038	3.36
1086	3.19
1004	2.9
1132	2.84
1075	2.77
1284	2.76
1019	2.73
1060	2.73
1049	2.66
1277	2.64
1285	2.46
1266	2.43
996	2.42
1228	2.42
1050	2.4
1059	2.33
1076	2.31
1325	2.24
1051	2.23
1148	2.22
1137	2.11
1027	2.09
1054	2.04
1056	2.04
1250	2.04
1256	2.02
1218	2
1331	1.99
1290	1.98
1355	1.96
1240	1.86
1133	1.83
1235	1.76
1074	1.7
1361	1.69
1276	1.63
1362	1.6
1247	1.58
1055	1.57
1300	1.56
1291	1.53
1082	1.48
1164	1.47
1018	1.41
1205	1.4
1255	1.36
1219	1.32
1195	1.3
1243	1.29
1249	1.29
1181	1.28
1036	1.22
1165	1.16
1336	1.15
1231	1.09
1187	1.03
1271	1.02
1110		2.47
1220		2.24
1120		2.22
1307		2.07
1070		2.06
1103		1.96
1071		1.94
1294		1.86
1000		1.85
1221		1.79
1188		1.72
1033		1.71
1113		1.71
1334		1.68
1283		1.67
1030		1.65
1058		1.62
1183		1.61
1254		1.6
1360		1.5
1265		1.49
1068		1.48
1327		1.48
1045		1.44
1238		1.43
1062		1.42
1061		1.39
1143		1.36
1199		1.36
1226		1.36
1326		1.34
1337		1.29
1160		1.27
1272		1.27
1273		1.25
1028		1.24
1212		1.23
1091		1.22
1194		1.22
1328		1.2
1154		1.18
1065		1.17
1104		1.16
1146		1.15
1142		1.14
1288		1.14
1295		1.14
1333		1.14
1131		1.12
1217		1.12
1057		1.11
1196		1.11
1145		1.07
1204		1.06
1223		1.06
1245		1.06
1343		1.06
1293		1.05
1349		1.05
1358		1.05
1262		1.04
1011		1.03
1024		1.03
1034		1.03
1100		1.03
1345		1.03
1098		1.02
1135		1.02
1338		1.02
1192		1.01
1198		1
1301		1
1213		0.98
1047		0.97
1046		0.94
1259		0.94
1096		0.91
1109		0.86
1214		0.86
1324		0.86
1353		0.86
1191		0.85
1211		0.85
1282		0.85
1126		0.83
1176		0.83
1026		0.82
1097		0.82
1130		0.82
1239		0.82
1111		0.81
1210		0.81
1225		0.81
1002		0.8
1136		0.8
1139		0.8
1229		0.8
1298		0.8
1321		0.8
1356		0.8
1124		0.79
1299		0.79
1354		0.79
1041		0.78
1241		0.78
1274		0.78
1279		0.78
1348		0.78
1319		0.77
1166		0.76
1201		0.76
1264		0.76
1335		0.76
1048		0.75
1114		0.75
1159		0.75
1035		0.74
1073		0.74
1141		0.73
1329		0.73
1115		0.72
1306		0.72
1043		0.71
1180		0.71
1261		0.71
1339		0.71
1168		0.7
1233		0.7
1342		0.7
1357		0.7
1064		0.69
1067		0.69
1116		0.69
1149		0.69
1252		0.69
1305		0.69
1102		0.68
1178		0.68
1031		0.67
1140		0.67
1162		0.67
1169		0.67
1185		0.67
1216		0.67
1122		0.66
1172		0.66
1224		0.66
1039		0.65
1040		0.65
1044		0.65
1078		0.65
1173		0.65
1232		0.64
1202		0.62
1015		0.6

## Sheet: long_study_data
ID	sc_code	coleta	tr_result	pcr_result	pcr_rep_pos	pcr_copies	abs	IR	def_pcr	def_elisa	def_tr
A 1	1	A	Negativo	Negativo	0		0.233	1.12804	0	1	0
A 10	10	A	Positivo	Negativo	0		0.45	2.17861	0	1	1
A 100	100	A	Negativo	Negativo	0		0.102	0.493818	0	0	0
A 101	101	A	Positivo	Negativo	0		0.355	1.71868	0	1	1
A 102	102	A	Negativo	Negativo	0		0.213	1.03121	0	1	0
A 103	103	A	Negativo	Negativo	0		0.254	1.2297	0	1	0
A 104	104	A	Positivo	Negativo	0		0.296	1.43304	0	1	1
A 105	105	A	Positivo	Negativo	0		0.573	2.77409	0	1	1
A 106	106	A	Positivo	Negativo	0		0.376	1.82035	0	1	1
A 107	107	A	Positivo	Negativo	0		0.27	1.30717	0	1	1
A 108	108	A	Negativo	Negativo	0		0.121	0.585804	0	0	0
A 109	109	A	Negativo	Negativo	0		0.207	1.00216	0	1	0
A 110	110	A	Negativo	Negativo	0		0.132	0.639058	0	0	0
A 111	111	A	Negativo	Negativo	0		0.238	1.15224	0	1	0
A 112	112	A	Positivo	Negativo	0		0.162	0.784299	0	0	1
A 113	113	A	Positivo	Negativo	0		0.906	4.38627	0	1	1
A 114	114	A	Positivo	Negativo	0		0.535	2.59012	0	1	1
A 115	115	A	Negativo	Negativo	0		0.118	0.57128	0	0	0
A 116	116	A	Positivo	Negativo	0		1.037	5.02048	0	1	1
A 117	117	A	Negativo	Negativo	0		0.079	0.382467	0	0	1
A 118	118	A	Positivo	Negativo	0		0.571	2.76441	0	1	1
A 119	119	A	Negativo	Negativo	0		0.128	0.619693	0	0	0
A 12	12	A	Negativo	Positivo	3	6.73	0.092	0.445404	1	0	0
A 120	120	A	Negativo	Negativo	0		0.192	0.92954	0	1	0
A 121	121	A	Positivo	Negativo	0		0.623	3.01616	0	1	1
A 122	122	A	Positivo	Negativo	0		0.073	0.353419	0	0	1
A 123	123	A	Positivo	Negativo	0		0.485	2.34806	0	1	1
A 124	124	A	Negativo	Negativo	0		0.086	0.416356	0	0	0
A 125	125	A	Negativo	Negativo	0		0.058	0.280798	0	0	0
A 126	126	A	Negativo	Negativo	0		0.101	0.488977	0	0	0
A 127	127	A	Negativo	Negativo	0		0.248	1.20066	0	1	0
A 128	128	A	Negativo	Negativo	0		0.081	0.39215	0	0	0
A 129	129	A	Negativo	Negativo	0		0.189	0.915016	0	0	0
A 13	13	A	Negativo	Negativo	0		0.191	0.924698	0	0	0
A 130	130	A	Positivo	Positivo	3	14.14	0.915	4.42984	1	1	1
A 131	131	A	Negativo	Negativo	0		0.187	0.905333	0	1	0
A 132	132	A	Positivo	Negativo	0		0.636	3.0791	0	1	1
A 133	133	A	Positivo	Negativo	0		0.416	2.014	0	1	1
A 134	134	A	Positivo	Negativo	0		0.567	2.74505	0	1	1
A 135	135	A	Positivo	Negativo	0		1.113	5.38843	0	1	1
A 136	136	A	Positivo	Negativo	0		1.135	5.49493	0	1	1
A 137	137	A	Negativo	Negativo	0		0.172	0.832713	0	1	0
A 138	138	A	Negativo	Negativo	0		0.148	0.71652	0	0	0
A 139	139	A	Negativo	Negativo	0		0.114	0.551914	0	0	0
A 14	14	A	Positivo	Negativo	0		0.193	0.934381	0	1	1
A 140	140	A	Negativo	Negativo	0		0.114	0.551914	0	0	0
A 141	141	A	Positivo	Negativo	0		0.648	3.1372	0	1	1
A 142	142	A	Positivo	Negativo	0		0.494	2.39163	0	1	1
A 143	143	A	Positivo	Negativo	0		0.216	1.04573	0	1	1
A 144	144	A	Positivo	Negativo	0		0.745	3.60681	0	1	1
A 145	145	A	Negativo	Negativo	0		0.148	0.71652	0	0	0
A 146	146	A	Negativo	Negativo	0		0.08	0.387308	0	0	0
A 147	147	A	Negativo	Negativo	0		0.061	0.295322	0	0	0
A 148	148	A	Negativo	Negativo	0		0.172	0.832713	0	0	0
A 149	149	A	Negativo	Negativo	0		0.168	0.813347	0	1	0
A 15	15	A	Positivo	Negativo	0		0.82	3.96991	0	1	1
A 150	150	A	Positivo	Negativo	0		0.72	3.48577	0	1	1
A 151	151	A	Negativo	Negativo	0		0.145	0.701996	0	0	0
A 152	152	A	Positivo	Negativo	0		0.659	3.19045	0	1	1
A 153	153	A	Positivo	Negativo	0		0.378	1.83003	0	1	1
A 154	154	A	Negativo	Negativo	0		0.133	0.6439	0	0	0
A 155	155	A	Positivo	Negativo	0		0.12	0.580962	0	0	1
A 156	156	A	Negativo	Negativo	0		0.086	0.416356	1	0	0
A 157	157	A	Negativo	Negativo	0		0.193	0.934381	1	1	0
A 158	158	A	Negativo	Negativo	0		0.192	0.92954	0	1	0
A 159	159	A	Negativo	Negativo	0		0.161	0.779458	0	1	0
A 16	16	A	Negativo	Negativo	0		0.224	1.08446	0	0	0
A 160	160	A	Negativo	Negativo	0		0.189	0.915016	0	0	0
A 161	161	A	Negativo	Negativo	0		0.14	0.677789	0	1	0
A 162	162	A	Negativo	Negativo	0		0.081	0.39215	0	0	0
A 163	163	A	Negativo	Negativo	0		0.137	0.663265	0	0	0
A 166	166	A	Negativo	Negativo	0		0.135	0.653583	0	0	0
A 167	167	A	Negativo	Negativo	NA		0.108	0.522866	0	0	0
A 168	168	A	Negativo	Negativo	0		0.086	0.416356	0	0	0
A 169	169	A	Negativo	Negativo	0		0.234	1.13288	0	1	0
A 17	17	A	Negativo	Negativo	0		0.174	0.842395	0	0	0
A 170	170	A	Negativo	Negativo	0		0.179	0.866602	0	1	0
A 171	171	A	Positivo	Negativo	0		0.237	1.1474	0	1	1
A 173	173	A	Negativo	Negativo	0		0.108	0.522866	0	0	0
A 174	174	A	Negativo	Negativo	0		0.088	0.426039	0	0	0
A 176	176	A	Positivo	Negativo	0		0.419	2.02853	1	1	1
A 178	178	A	Negativo	Negativo	0		0.099	0.479294	0	0	0
A 179	179	A	Negativo	Negativo	0		0.214	1.03605	0	1	0
A 18	18	A	Positivo	Negativo	0		1.226	5.9355	1	1	1
A 180	180	A	Negativo	Negativo	0		0.162	0.784299	0	0	0
A 181	181	A	Negativo	Negativo	0		0.09	0.435722	0	0	0
A 182	182	A	Negativo	Negativo	NA		0.117	0.566438	0	0	0
A 183	183	A	Negativo	Negativo	0		0.244	1.18129	0	1	0
A 184	184	A	Negativo	Negativo	0		0.159	0.769775	1	0	0
A 19	19	A	Positivo	Negativo	0		0.482	2.33353	0	1	1
A 193	193	A	Negativo	Negativo	0		0.222	1.07478	0	0	0
A 194	194	A	Negativo	Negativo	0		0.136	0.658424	0	0	0
A 195	195	A	Negativo	Negativo	0		0.208	1.007	0	0	0
A 196	196	A	Negativo	Negativo	0		0.128	0.619693	0	0	0
A 197	197	A	Negativo	Negativo	0		0.178	0.861761	0	0	1
A 198	198	A	Negativo	Negativo	0		0.192	0.92954	0	0	0
A 199	199	A	Positivo	Negativo	0		0.269	1.30232	0	1	1
A 2	2	A	Positivo	Negativo	0		1.142	5.52882	0	1	1
A 20	20	A	Positivo	Negativo	0		0.629	3.04521	0	1	1
A 200	200	A	Positivo	Negativo	0		0.238	1.15224	0	1	1
A 201	201	A	Negativo	Negativo	0		0.206	0.997319	0	1	0
A 202	202	A	Negativo	Negativo	0		0.265	1.28296	0	1	0
A 203	203	A	Negativo	Negativo	0		0.227	1.09899	0	1	0
A 204	204	A	Negativo	Negativo	0		0.243	1.17645	0	1	0
A 205	205	A	Positivo	Negativo	0		0.321	1.55407	0	1	1
A 206	206	A	Negativo	Negativo	0		0.097	0.469611	0	0	0
A 213	213	A	Negativo	Negativo	0		0.165	0.798823	0	0	0
A 214	214	A	Positivo	Negativo	0		0.191	0.924698	0	1	1
A 22	22	A	Positivo	Negativo	0		0.377	1.82519	0	1	1
A 23	23	A	Positivo	Negativo	0		0.179	0.866602	0	0	1
A 24	24	A	Positivo	Negativo	0		0.373	1.80582	0	1	1
A 25	25	A	Negativo	Negativo	0		0.28	1.35558	0	1	0
A 26	26	A	Negativo	Negativo	0		0.251	1.21518	0	1	0
A 27	27	A	Negativo	Negativo	0		0.105	0.508342	0	0	0
A 28	28	A	Positivo	Negativo	0		0.474	2.2948	0	1	1
A 29	29	A	Negativo	Negativo	0		0.078	0.377625	0	0	0
A 3	3	A	Positivo	Negativo	0		0.984	4.76389	0	1	1
A 30	30	A	Positivo	Negativo	0		0.755	3.65522	0	1	1
A 31	31	A	Negativo	Negativo	0		0.256	1.23939	0	1	0
A 32	32	A	Negativo	Negativo	0		0.112	0.542231	0	0	0
A 33	33	A	Positivo	Negativo	0		0.945	4.57508	0	1	1
A 34	34	A	Positivo	Negativo	0		0.544	2.6337	0	1	1
A 35	35	A	Positivo	Negativo	0		0.802	3.88276	0	1	1
A 36	36	A	Positivo	Negativo	0		0.589	2.85156	0	1	1
A 37	37	A	Positivo	Negativo	0		0.422	2.04305	0	1	1
A 38	38	A	Negativo	Negativo	0		0.124	0.600328	0	0	0
A 39	39	A	Negativo	Negativo	0		0.304	1.47177	0	1	0
A 40	40	A	Positivo	Negativo	0		0.436	2.11083	0	1	1
A 41	41	A	Positivo	Negativo	0		0.389	1.88329	0	1	1
A 42	42	A	Positivo	Negativo	0		0.899	4.35238	1	1	1
A 43	43	A	Positivo	Negativo	0		0.489	2.36742	0	1	1
A 44	44	A	Negativo	Negativo	0		0.063	0.305005	0	0	0
A 45	45	A	Positivo	Negativo	0		1.277	6.18241	0	1	1
A 46	46	A	Negativo	Negativo	0		0.259	1.25391	0	1	1
A 47	47	A	Negativo	Negativo	0		0.089	0.43088	0	0	0
A 48	48	A	Positivo	Negativo	0		1.026	4.96723	0	1	1
A 49	49	A	Positivo	Negativo	0		0.156	0.755251	0	0	1
A 5	5	A	Positivo	Negativo	0		1.116	5.40295	0	1	1
A 50	50	A	Negativo	Negativo	0		0.109	0.527707	0	0	0
A 51	51	A	Negativo	Negativo	0		0.067	0.324371	0	0	0
A 52	52	A	Positivo	Negativo	0		0.887	4.29428	1	1	1
A 53	53	A	Negativo	Negativo	0		0.083	0.401832	0	0	0
A 54	54	A	Negativo	Negativo	0		0.189	0.915016	0	0	0
A 55	55	A	Negativo	Negativo	0		0.225	1.0893	0	0	0
A 56	56	A	Negativo	Negativo	0		0.148	0.71652	0	0	0
A 57	57	A	Positivo	Negativo	0		0.868	4.20229	0	1	1
A 58	58	A	Negativo	Negativo	0		0.353	1.709	0	1	0
A 59	59	A	Negativo	Negativo	0		0.054	0.261433	0	0	0
A 6	6	A	Negativo	Negativo	0		0.113	0.547073	1	1	1
A 60	60	A	Negativo	Negativo	0		0.248	1.20066	0	1	0
A 61	61	A	Negativo	Negativo	0		0.158	0.764934	0	1	0
A 62	62	A	Negativo	Negativo	0		0.355	1.71868	0	1	0
A 63	63	A	Negativo	Negativo	0		0.353	1.709	0	1	0
A 64	64	A	Negativo	Negativo	0		0.175	0.847237	0	0	0
A 65	65	A	Positivo	Negativo	0		0.142	0.687472	0	0	1
A 66	66	A	Negativo	Negativo	0		0.083	0.401832	0	0	0
A 67	67	A	Negativo	Negativo	0		0.111	0.53739	0	0	0
A 68	68	A	Positivo	Negativo	0		0.203	0.982795	0	0	1
A 69	69	A	Negativo	Negativo	0		0.162	0.784299	0	0	0
A 7	7	A	Positivo	Negativo	0		0.952	4.60897	0	1	1
A 70	70	A	Positivo	Negativo	0		1.063	5.14636	0	1	1
A 71	71	A	Positivo	Negativo	0		1.343	6.50194	0	1	1
A 72	72	A	Positivo	Negativo	0		0.381	1.84456	0	1	1
A 73	73	A	Negativo	Negativo	0		0.179	0.866602	0	1	0
A 74	74	A	Positivo	Negativo	0		0.272	1.31685	0	1	1
A 75	75	A	Negativo	Negativo	0		0.054	0.261433	0	0	0
A 76	76	A	Positivo	Negativo	0		0.258	1.24907	0	1	1
A 77	77	A	Negativo	Negativo	0		0.144	0.697155	0	0	0
A 78	78	A	Positivo	Negativo	0		0.424	2.05273	1	1	1
A 79	79	A	Negativo	Negativo	0		0.168	0.813347	0	0	1
A 8	8	A	Negativo	Negativo	0		0.236	1.14256	0	1	0
A 80	80	A	Positivo	Negativo	0		0.132	0.639058	0	0	1
A 81	81	A	Negativo	Negativo	0		0.1	0.484135	0	0	0
A 82	82	A	Negativo	Negativo	0		0.136	0.658424	0	0	0
A 83	83	A	Negativo	Negativo	0		0.077	0.372784	0	0	0
A 84	84	A	Negativo	Negativo	0		0.153	0.740727	0	0	0
A 85	85	A	Positivo	Negativo	0		0.334	1.61701	0	1	1
A 86	86	A	Negativo	Negativo	0		0.063	0.305005	0	0	0
A 87	87	A	Positivo	Negativo	0		0.279	1.35074	0	1	1
A 88	88	A	Positivo	Negativo	0		0.554	2.68211	0	1	1
A 89	89	A	Negativo	Negativo	0		0.086	0.416356	0	0	0
A 9	9	A	Positivo	Negativo	0		1.008	4.88008	1	1	1
A 90	90	A	Negativo	Negativo	0		0.086	0.416356	0	0	1
A 91	91	A	Positivo	Positivo	3	13.49	1.616	7.82363	1	1	1
A 92	92	A	Negativo	Negativo	0		0.075	0.363101	0	0	0
A 93	93	A	Negativo	Negativo	0		0.103	0.498659	0	0	0
A 94	94	A	Positivo	Negativo	0		0.274	1.32653	0	1	1
A 95	95	A	Positivo	Negativo	0		0.36	1.74289	1	1	1
A 96	96	A	Negativo	Negativo	0		0.081	0.39215	0	0	0
A 97	97	A	Positivo	Negativo	0		0.362	1.75257	0	1	1
A 98	98	A	Negativo	Negativo	0		0.094	0.455087	0	0	0
A 99	99	A	Positivo	Negativo	0		0.145	0.701996	0	0	1
B 1	1	B	Negativo	Negativo	NA		0.362	1.75257	0	1	0
B 10	10	B	Positivo	Negativo	NA		0.485	2.34806	0	1	1
B 100	100	B	Negativo	Negativo	NA		0.139	0.672948	0	0	0
B 101	101	B	Positivo	Negativo	NA		0.43	2.08178	0	1	1
B 102	102	B	Negativo	Negativo	NA		0.258	1.24907	0	1	0
B 103	103	B	Negativo	Negativo	NA		0.315	1.52503	0	1	0
B 104	104	B	Positivo	Negativo	NA		0.337	1.63154	0	1	1
B 105	105	B	Positivo	Negativo	NA		0.644	3.11783	0	1	1
B 106	106	B	Positivo	Negativo	NA		0.402	1.94622	0	1	1
B 107	107	B	Positivo	Negativo	NA		0.359	1.73805	0	1	1
B 108	108	B	Negativo	Negativo	NA		0.164	0.793982	0	0	0
B 109	109	B	Negativo	Negativo	NA		0.247	1.19581	0	1	0
B 110	110	B	Negativo	Negativo	NA		0.139	0.672948	0	0	0
B 111	111	B	Negativo	Negativo	NA		0.248	1.20066	0	1	0
B 113	113	B	Positivo	Negativo	NA		1.025	4.96239	0	1	1
B 116	116	B	Positivo	Negativo	NA		1.262	6.10979	0	1	1
B 117	117	B	Negativo	Negativo	NA		0.11	0.532549	0	0	1
B 118	118	B	Positivo	Negativo	NA		0.647	3.13235	0	1	1
B 119	119	B	Negativo	Negativo	NA		0.131	0.634217	0	0	0
B 12	12	B	Negativo	Positivo	3	14.28	0.095	0.459928	1	0	0
B 120	120	B	Negativo	Negativo	NA		0.219	1.06026	0	1	0
B 121	121	B	Positivo	Negativo	NA		0.699	3.38411	0	1	1
B 122	122	B	Positivo	Negativo	NA		0.101	0.488977	0	0	1
B 123	123	B	Positivo	Negativo	NA		0.647	3.13235	0	1	1
B 124	124	B	Negativo	Negativo	NA		0.134	0.648741	0	0	0
B 125	125	B	Negativo	Negativo	NA		0.076	0.367943	0	0	0
B 126	126	B	Negativo	Negativo	NA		0.092	0.445404	0	0	0
B 128	128	B	Negativo	Negativo	NA		0.093	0.450246	0	0	0
B 129	129	B	Negativo	Negativo	NA		0.214	1.03605	0	0	0
B 13	13	B	Negativo	Negativo	NA		0.21	1.01668	0	0	0
B 130	130	B	Positivo	Negativo	NA		1.051	5.08826	1	1	1
B 131	131	B	Negativo	Negativo	NA		0.245	1.18613	0	1	0
B 132	132	B	Positivo	Negativo	NA		0.779	3.77141	0	1	1
B 133	133	B	Positivo	Negativo	NA		0.589	2.85156	0	1	1
B 134	134	B	Positivo	Negativo	NA		0.664	3.21466	0	1	1
B 135	135	B	Positivo	Negativo	NA		1.237	5.98875	0	1	1
B 136	136	B	Positivo	Negativo	NA		1.27	6.14852	0	1	1
B 137	137	B	Negativo	Negativo	NA		0.213	1.03121	0	1	0
B 138	138	B	Negativo	Negativo	NA		0.2	0.96827	0	0	0
B 139	139	B	Negativo	Negativo	NA		0.16	0.774616	0	0	0
B 14	14	B	Positivo	Negativo	NA		0.23	1.11351	0	1	1
B 140	140	B	Negativo	Negativo	NA		0.151	0.731044	0	0	0
B 142	142	B	Positivo	Negativo	NA		0.605	2.92902	0	1	1
B 143	143	B	Positivo	Negativo	NA		0.28	1.35558	0	1	1
B 144	144	B	Positivo	Negativo	NA		0.912	4.41531	0	1	1
B 145	145	B	Negativo	Negativo	NA		0.181	0.876285	0	0	0
B 146	146	B	Negativo	Negativo	NA		0.1	0.484135	0	0	0
B 148	148	B	Negativo	Negativo	NA		0.223	1.07962	0	0	0
B 149	149	B	Negativo	Negativo	NA		0.248	1.20066	0	1	0
B 150	150	B	Positivo	Negativo	NA		0.8	3.87308	0	1	1
B 151	151	B	Negativo	Negativo	NA		0.218	1.05541	0	0	0
B 152	152	B	Positivo	Negativo	NA		0.801	3.87792	0	1	1
B 153	153	B	Positivo	Negativo	NA		0.442	2.13988	0	1	1
B 154	154	B	Negativo	Negativo	NA		0.164	0.793982	0	0	0
B 155	155	B	Positivo	Negativo	NA		0.146	0.706837	0	0	1
B 156	156	B	Negativo	Negativo	NA		0.109	0.527707	1	0	0
B 157	157	B	Negativo	Negativo	NA		0.264	1.27812	1	1	0
B 158	158	B	Negativo	Negativo	NA		0.252	1.22002	0	1	0
B 159	159	B	Negativo	Negativo	NA		0.27	1.30717	0	1	0
B 16	16	B	Negativo	Negativo	NA		0.166	0.803664	0	0	0
B 161	161	B	Negativo	Negativo	NA		0.242	1.17161	0	1	0
B 162	162	B	Negativo	Negativo	NA		0.116	0.561597	0	0	0
B 163	163	B	Negativo	Negativo	NA		0.17	0.82303	0	0	0
B 166	166	B	Negativo	Negativo	NA		0.166	0.803664	0	0	0
B 167	167	B	Negativo	Negativo	NA		0.14	0.677789	0	0	0
B 168	168	B	Negativo	Negativo	NA		0.115	0.556756	0	0	0
B 169	169	B	Negativo	Negativo	NA		0.32	1.54923	0	1	0
B 17	17	B	Negativo	Negativo	NA		0.184	0.890809	0	0	0
B 170	170	B	Negativo	Negativo	NA		0.244	1.18129	0	1	0
B 171	171	B	Positivo	Negativo	NA		0.279	1.35074	0	1	1
B 173	173	B	Negativo	Negativo	NA		0.15	0.726203	0	0	0
B 174	174	B	Negativo	Negativo	NA		0.13	0.629376	0	0	0
B 176	176	B	Positivo	Negativo	NA		0.457	2.2125	1	1	1
B 178	178	B	Negativo	Negativo	NA		0.119	0.576121	0	0	0
B 179	179	B	Negativo	Negativo	NA		0.279	1.35074	0	1	0
B 18	18	B	Positivo	Positivo	2	0.09	1.226	5.9355	1	1	1
B 180	180	B	Negativo	Negativo	NA		0.208	1.007	0	0	0
B 181	181	B	Negativo	Negativo	NA		0.144	0.697155	0	0	0
B 182	182	B	NA	NA	NA		0.138	0.668107	0	0	0
B 183	183	B	Negativo	Negativo	NA		0.319	1.54439	0	1	0
B 184	184	B	Negativo	Negativo	NA		0.169	0.818189	1	0	0
B 19	19	B	Positivo	Negativo	NA		0.817	3.95538	0	1	1
B 193	193	B	Negativo	Negativo	NA		0.196	0.948905	0	0	0
B 194	194	B	Negativo	Negativo	NA		0.115	0.556756	0	0	0
B 195	195	B	Negativo	Negativo	NA		0.226	1.09415	0	0	0
B 196	196	B	Negativo	Negativo	NA		0.12	0.580962	0	0	0
B 197	197	B	Positivo	Negativo	NA		0.192	0.92954	0	0	1
B 198	198	B	Negativo	Negativo	NA		0.17	0.82303	0	0	0
B 199	199	B	Positivo	Negativo	NA		0.257	1.24423	0	1	1
B 2	2	B	Positivo	Negativo	NA		0.997	4.82683	0	1	1
B 20	20	B	Positivo	Negativo	NA		0.67	3.24371	0	1	1
B 200	200	B	Positivo	Negativo	NA		0.228	1.10383	0	1	1
B 201	201	B	Negativo	Negativo	NA		0.248	1.20066	0	1	0
B 202	202	B	Negativo	Negativo	NA		0.188	0.910174	0	1	0
B 203	203	B	Negativo	Negativo	NA		0.196	0.948905	0	1	0
B 204	204	B	Negativo	Negativo	NA		0.205	0.992477	0	1	0
B 205	205	B	Positivo	Negativo	NA		0.325	1.57344	0	1	1
B 206	206	B	Negativo	Negativo	NA		0.086	0.416356	0	0	0
B 213	213	B	Negativo	Negativo	NA		0.14	0.677789	0	0	0
B 214	214	B	Positivo	Negativo	NA		0.183	0.885967	0	1	1
B 22	22	B	Negativo	Negativo	NA		0.371	1.79614	0	1	1
B 23	23	B	Positivo	Negativo	NA		0.21	1.01668	0	0	1
B 24	24	B	Positivo	Negativo	NA		0.439	2.12535	0	1	1
B 25	25	B	Negativo	Negativo	NA		0.205	0.992477	0	1	0
B 26	26	B	Negativo	Negativo	NA		0.286	1.38463	0	1	0
B 27	27	B	Negativo	Negativo	NA		0.215	1.04089	0	0	0
B 28	28	B	Positivo	Negativo	NA		0.47	2.27544	0	1	1
B 29	29	B	Negativo	Negativo	NA		0.085	0.411515	0	0	0
B 3	3	B	Positivo	Negativo	NA		0.948	4.5896	0	1	1
B 30	30	B	Positivo	Negativo	NA		0.772	3.73752	0	1	1
B 31	31	B	Negativo	Negativo	NA		0.25	1.21034	0	1	0
B 32	32	B	Negativo	Negativo	NA		0.129	0.624534	0	0	0
B 33	33	B	Positivo	Negativo	NA		0.901	4.36206	0	1	1
B 34	34	B	Positivo	Negativo	NA		0.634	3.06942	0	1	1
B 35	35	B	Positivo	Negativo	NA		1.28	6.19693	0	1	1
B 36	36	B	Positivo	Negativo	NA		0.497	2.40615	0	1	1
B 37	37	B	Positivo	Negativo	NA		0.38	1.83971	0	1	1
B 38	38	B	Negativo	Negativo	NA		0.124	0.600328	0	0	0
B 39	39	B	Negativo	Negativo	NA		0.288	1.39431	0	1	0
B 40	40	B	Positivo	Negativo	NA		0.476	2.30448	0	1	1
B 41	41	B	Positivo	Negativo	NA		0.353	1.709	0	1	1
B 42	42	B	Positivo	Positivo	1	0.0684727	0.855	4.13936	1	1	1
B 43	43	B	Positivo	Negativo	NA		0.628	3.04037	0	1	1
B 44	44	B	Negativo	Negativo	NA		0.071	0.343736	0	0	0
B 45	45	B	Positivo	Negativo	NA		1.463	7.0829	0	1	1
B 46	46	B	Negativo	Negativo	NA		0.276	1.33621	0	1	1
B 47	47	B	Negativo	Negativo	NA		0.123	0.595486	0	0	0
B 49	49	B	Positivo	Negativo	NA		0.158	0.764934	0	0	1
B 5	5	B	Positivo	Negativo	NA		0.993	4.80746	0	1	1
B 50	50	B	Negativo	Negativo	NA		0.135	0.653583	0	0	0
B 51	51	B	Negativo	Negativo	NA		0.164	0.793982	0	0	0
B 52	52	B	Positivo	Positivo	2	1.32	0.821	3.97475	1	1	1
B 53	53	B	Negativo	Negativo	NA		0.089	0.43088	0	0	0
B 54	54	B	Negativo	Negativo	NA		0.178	0.861761	0	0	0
B 55	55	B	Negativo	Negativo	NA		0.202	0.977953	0	0	0
B 56	56	B	Negativo	Negativo	NA		0.137	0.663265	0	0	0
B 57	57	B	Positivo	Negativo	NA		0.766	3.70848	0	1	1
B 59	59	B	Negativo	Negativo	NA		0.086	0.416356	0	0	0
B 6	6	B	Negativo	Positivo	3	140.75	0.094	0.455087	1	1	1
B 60	60	B	Negativo	Negativo	NA		0.215	1.04089	0	1	0
B 61	61	B	Negativo	Negativo	NA		0.168	0.813347	0	1	0
B 62	62	B	Negativo	Negativo	NA		0.318	1.53955	0	1	0
B 63	63	B	Negativo	Negativo	NA		0.375	1.81551	0	1	0
B 64	64	B	Negativo	Negativo	NA		0.171	0.827871	0	0	0
B 65	65	B	Positivo	Negativo	NA		0.141	0.682631	0	0	1
B 66	66	B	Negativo	Negativo	NA		0.048	0.232385	0	0	0
B 67	67	B	Negativo	Negativo	NA		0.221	1.06994	0	0	0
B 68	68	B	Positivo	Negativo	NA		0.217	1.05057	0	0	1
B 69	69	B	Negativo	Negativo	NA		0.18	0.871443	0	0	0
B 7	7	B	Positivo	Negativo	NA		0.981	4.74937	0	1	1
B 72	72	B	Positivo	Negativo	NA		0.38	1.83971	0	1	1
B 73	73	B	Negativo	Negativo	NA		0.23	1.11351	0	1	0
B 74	74	B	Positivo	Negativo	NA		0.279	1.35074	0	1	1
B 75	75	B	Negativo	Negativo	NA		0.097	0.469611	0	0	0
B 76	76	B	Positivo	Negativo	NA		0.228	1.10383	0	1	1
B 77	77	B	Negativo	Negativo	NA		0.165	0.798823	0	0	0
B 78	78	B	Positivo	Negativo	NA		0.44	2.13019	1	1	1
B 79	79	B	Positivo	Negativo	NA		0.198	0.958588	0	0	1
B 8	8	B	Negativo	Negativo	NA		0.24	1.16192	0	1	0
B 80	80	B	Positivo	Negativo	NA		0.133	0.6439	0	0	1
B 81	81	B	Negativo	Negativo	NA		0.111	0.53739	0	0	0
B 82	82	B	Negativo	Negativo	NA		0.16	0.774616	0	0	0
B 83	83	B	Negativo	Negativo	NA		0.126	0.61001	0	0	0
B 84	84	B	Negativo	Negativo	NA		0.199	0.963429	0	0	0
B 85	85	B	Positivo	Negativo	NA		0.353	1.709	0	1	1
B 86	86	B	Negativo	Negativo	NA		0.07	0.338895	0	0	0
B 87	87	B	Positivo	Negativo	NA		0.35	1.69447	0	1	1
B 88	88	B	Positivo	Negativo	NA		0.611	2.95807	0	1	1
B 89	89	B	Negativo	Negativo	NA		0.093	0.450246	0	0	0
B 9	9	B	Positivo	Negativo	NA		1.007	4.87524	1	1	1
B 90	90	B	Negativo	Negativo	NA		0.114	0.551914	0	0	1
B 91	91	B	Positivo	Positivo	3	2523.27	1.635	7.91561	1	1	1
B 92	92	B	Negativo	Negativo	NA		0.09	0.435722	0	0	0
B 93	93	B	Negativo	Negativo	NA		0.135	0.653583	0	0	0
B 94	94	B	Positivo	Negativo	NA		0.33	1.59765	0	1	1
B 95	95	B	Positivo	Negativo	NA		0.422	2.04305	1	1	1
B 96	96	B	Negativo	Negativo	NA		0.091	0.440563	0	0	0
B 97	97	B	Positivo	Negativo	NA		0.453	2.19313	0	1	1
B 98	98	B	Negativo	Negativo	NA		0.115	0.556756	0	0	0
B 99	99	B	Positivo	Negativo	NA		0.181	0.876285	0	0	1
C 1	1	C	Negativo	Negativo	NA		0.22	1.0651	0	1	0
C 10	10	C	Positivo	Negativo	NA		0.381	1.84456	0	1	1
C 100	100	C	Negativo	Negativo	NA		0.142	0.687472	0	0	0
C 101	101	C	Positivo	Negativo	NA		0.4	1.93654	0	1	1
C 102	102	C	Negativo	Negativo	NA		0.248	1.20066	0	1	0
C 103	103	C	Negativo	Negativo	NA		0.31	1.50082	0	1	0
C 104	104	C	Positivo	Negativo	NA		0.291	1.40883	0	1	1
C 105	105	C	Positivo	Negativo	NA		0.656	3.17593	0	1	1
C 106	106	C	Positivo	Negativo	NA		0.405	1.96075	0	1	1
C 107	107	C	Positivo	Negativo	NA		0.325	1.57344	0	1	1
C 108	108	C	Negativo	Negativo	NA		0.144	0.697155	0	0	0
C 109	109	C	Negativo	Negativo	NA		0.208	1.007	0	1	0
C 110	110	C	Negativo	Negativo	NA		0.147	0.711679	0	0	0
C 111	111	C	Negativo	Negativo	NA		0.277	1.34105	0	1	0
C 113	113	C	Positivo	Negativo	NA		0.881	4.26523	0	1	1
C 114	114	C	Positivo	Negativo	NA		0.589	2.85156	0	1	1
C 116	116	C	Positivo	Negativo	NA		1.062	5.14152	0	1	1
C 117	117	C	Negativo	Negativo	NA		0.114	0.551914	0	0	1
C 118	118	C	Positivo	Negativo	NA		0.579	2.80314	0	1	1
C 119	119	C	Negativo	Negativo	NA		0.166	0.803664	0	0	0
C 120	120	C	Negativo	Negativo	NA		0.23	1.11351	0	1	0
C 121	121	C	Positivo	Negativo	NA		0.704	3.40831	0	1	1
C 122	122	C	Positivo	Negativo	NA		0.084	0.406674	0	0	1
C 123	123	C	Positivo	Negativo	NA		0.565	2.73536	0	1	1
C 124	124	C	Negativo	Negativo	NA		0.103	0.498659	0	0	0
C 125	125	C	Negativo	Negativo	NA		0.077	0.372784	0	0	0
C 126	126	C	Negativo	Negativo	NA		0.088	0.426039	0	0	0
C 128	128	C	Negativo	Negativo	NA		0.105	0.508342	0	0	0
C 129	129	C	Negativo	Negativo	NA		0.223	1.07962	0	0	0
C 13	13	C	Negativo	Negativo	NA		0.156	0.755251	0	0	0
C 130	130	C	Positivo	Positivo	1	1.55	0.966	4.67675	1	1	1
C 131	131	C	Negativo	Negativo	NA		0.213	1.03121	0	1	0
C 132	132	C	Positivo	Negativo	NA		0.639	3.09362	0	1	1
C 133	133	C	Positivo	Negativo	NA		0.487	2.35774	0	1	1
C 134	134	C	Positivo	Negativo	NA		0.589	2.85156	0	1	1
C 135	135	C	Positivo	Negativo	NA		1.087	5.26255	0	1	1
C 136	136	C	Positivo	Negativo	NA		1.154	5.58692	0	1	1
C 137	137	C	Negativo	Negativo	NA		0.245	1.18613	0	1	0
C 138	138	C	Negativo	Negativo	NA		0.22	1.0651	0	0	0
C 139	139	C	Negativo	Negativo	NA		0.145	0.701996	0	0	0
C 14	14	C	Negativo	Negativo	NA		0.21	1.01668	0	1	1
C 140	140	C	Negativo	Negativo	NA		0.164	0.793982	0	0	0
C 141	141	C	Positivo	Negativo	NA		0.689	3.33569	0	1	1
C 144	144	C	Positivo	Negativo	NA		0.799	3.86824	0	1	1
C 145	145	C	Negativo	Negativo	NA		0.164	0.793982	0	0	0
C 146	146	C	Negativo	Negativo	NA		0.101	0.488977	0	0	0
C 148	148	C	Negativo	Negativo	NA		0.203	0.982795	0	0	0
C 149	149	C	Negativo	Negativo	NA		0.223	1.07962	0	1	0
C 150	150	C	Positivo	Negativo	NA		0.739	3.57776	0	1	1
C 151	151	C	Negativo	Negativo	NA		0.195	0.944064	0	0	0
C 152	152	C	Positivo	Negativo	NA		0.711	3.4422	0	1	1
C 153	153	C	Positivo	Negativo	NA		0.389	1.88329	0	1	1
C 154	154	C	Negativo	Negativo	NA		0.161	0.779458	0	0	0
C 155	155	C	Negativo	Negativo	NA		0.146	0.706837	0	0	1
C 156	156	C	Negativo	Positivo	1	0.253268	0.099	0.479294	1	0	0
C 157	157	C	Negativo	Negativo	NA		0.243	1.17645	1	1	0
C 158	158	C	Negativo	Negativo	NA		0.225	1.0893	0	1	0
C 159	159	C	Negativo	Negativo	NA		0.191	0.924698	0	1	0
C 16	16	C	Negativo	Negativo	NA		0.205	0.992477	0	0	0
C 160	160	C	Negativo	Negativo	NA		0.211	1.02153	0	0	0
C 161	161	C	Negativo	Negativo	NA		0.179	0.866602	0	1	0
C 162	162	C	Negativo	Negativo	NA		0.091	0.440563	0	0	0
C 163	163	C	Negativo	Negativo	NA		0.169	0.818189	0	0	0
C 166	166	C	Negativo	Negativo	NA		0.197	0.953746	0	0	0
C 167	167	C	Negativo	Negativo	NA		0.142	0.687472	0	0	0
C 168	168	C	Negativo	Negativo	NA		0.084	0.406674	0	0	0
C 169	169	C	Negativo	Negativo	NA		0.286	1.38463	0	1	0
C 170	170	C	Negativo	Negativo	NA		0.201	0.973112	0	1	0
C 171	171	C	Positivo	Negativo	NA		0.318	1.53955	0	1	1
C 173	173	C	Negativo	Negativo	NA		0.129	0.624534	0	0	0
C 174	174	C	Negativo	Negativo	NA		0.126	0.61001	0	0	0
C 176	176	C	Positivo	Positivo	1	70.8622	0.498	2.41099	1	1	1
C 178	178	C	Negativo	Negativo	NA		0.111	0.53739	0	0	0
C 179	179	C	Negativo	Negativo	NA		0.255	1.23454	0	1	0
C 18	18	C	NA	Positivo	3	1.31	1.09	5.27707	1	1	1
C 180	180	C	Negativo	Negativo	NA		0.202	0.977953	0	0	0
C 181	181	C	Negativo	Negativo	NA		0.107	0.518025	0	0	0
C 182	182	C	NA	NA	NA		0.137	0.663265	0	0	0
C 183	183	C	Negativo	Negativo	NA		0.258	1.24907	0	1	0
C 184	184	C	Negativo	Positivo	1	0.971703	0.159	0.769775	1	0	0
C 19	19	C	Positivo	Negativo	NA		0.686	3.32117	0	1	1
C 193	193	C	Negativo	Negativo	NA		0.202	0.977953	0	0	0
C 194	194	C	Negativo	Negativo	NA		0.117	0.566438	0	0	0
C 196	196	C	Negativo	Negativo	NA		0.117	0.566438	0	0	0
C 197	197	C	Negativo	Negativo	NA		0.176	0.852078	0	0	1
C 198	198	C	Negativo	Negativo	NA		0.189	0.915016	0	0	0
C 199	199	C	Positivo	Negativo	NA		0.249	1.2055	0	1	1
C 2	2	C	Positivo	Negativo	NA		0.896	4.33785	0	1	1
C 20	20	C	Positivo	Negativo	NA		0.499	2.41583	0	1	1
C 200	200	C	Positivo	Negativo	NA		0.267	1.29264	0	1	1
C 201	201	C	Negativo	Negativo	NA		0.276	1.33621	0	1	0
C 202	202	C	Negativo	Negativo	NA		0.182	0.881126	0	1	0
C 203	203	C	Negativo	Negativo	NA		0.231	1.11835	0	1	0
C 204	204	C	Negativo	Negativo	NA		0.227	1.09899	0	1	0
C 205	205	C	Positivo	Negativo	NA		0.32	1.54923	0	1	1
C 206	206	C	Negativo	Negativo	NA		0.083	0.401832	0	0	0
C 214	214	C	Positivo	Negativo	NA		0.188	0.910174	0	1	1
C 22	22	C	Negativo	Negativo	NA		0.28	1.35558	0	1	1
C 23	23	C	Positivo	Negativo	NA		0.171	0.827871	0	0	1
C 24	24	C	Positivo	Negativo	NA		0.414	2.00432	0	1	1
C 25	25	C	Negativo	Negativo	NA		0.237	1.1474	0	1	0
C 26	26	C	NA	NA	NA		NA	NA	0	1	0
C 27	27	C	Negativo	Negativo	NA		0.204	0.987636	0	0	0
C 28	28	C	Positivo	Negativo	NA		0.404	1.95591	0	1	1
C 29	29	C	Negativo	Negativo	NA		0.099	0.479294	0	0	0
C 3	3	C	Positivo	Negativo	NA		0.812	3.93118	0	1	1
C 30	30	C	Positivo	Negativo	NA		0.727	3.51966	0	1	1
C 31	31	C	Negativo	Negativo	NA		0.282	1.36526	0	1	0
C 32	32	C	Negativo	Negativo	NA		0.111	0.53739	0	0	0
C 33	33	C	Positivo	Negativo	NA		0.775	3.75205	0	1	1
C 34	34	C	Positivo	Negativo	NA		0.571	2.76441	0	1	1
C 35	35	C	Positivo	Negativo	NA		1.202	5.81931	0	1	1
C 36	36	C	Positivo	Negativo	NA		0.493	2.38679	0	1	1
C 37	37	C	Positivo	Negativo	NA		0.386	1.86876	0	1	1
C 38	38	C	Negativo	Negativo	NA		0.14	0.677789	0	0	0
C 39	39	C	Negativo	Negativo	NA		0.281	1.36042	0	1	0
C 40	40	C	Positivo	Negativo	NA		0.397	1.92202	0	1	1
C 41	41	C	Positivo	Negativo	NA		0.332	1.60733	0	1	1
C 42	42	C	Positivo	Positivo	3	0.68	0.747	3.61649	1	1	1
C 43	43	C	Positivo	Negativo	NA		0.592	2.86608	0	1	1
C 44	44	C	Negativo	Negativo	NA		0.085	0.411515	0	0	0
C 45	45	C	Positivo	Negativo	NA		1.216	5.88708	0	1	1
C 46	46	C	Positivo	Negativo	NA		0.235	1.13772	0	1	1
C 47	47	C	Negativo	Negativo	NA		0.161	0.779458	0	0	0
C 48	48	C	Positivo	Negativo	NA		0.929	4.49762	0	1	1
C 49	49	C	Positivo	Negativo	NA		0.132	0.639058	0	0	1
C 5	5	C	Positivo	Negativo	NA		0.937	4.53635	0	1	1
C 50	50	C	Negativo	Negativo	NA		0.115	0.556756	0	0	0
C 51	51	C	Negativo	Negativo	NA		0.15	0.726203	0	0	0
C 52	52	C	Positivo	Negativo	NA		0.722	3.49546	1	1	1
C 53	53	C	Negativo	Negativo	NA		0.109	0.527707	0	0	0
C 54	54	C	Negativo	Negativo	NA		0.175	0.847237	0	0	0
C 55	55	C	Negativo	Negativo	NA		0.217	1.05057	0	0	0
C 56	56	C	Negativo	Negativo	NA		0.126	0.61001	0	0	0
C 57	57	C	Positivo	Negativo	NA		0.824	3.98927	0	1	1
C 58	58	C	Negativo	Negativo	NA		0.318	1.53955	0	1	0
C 59	59	C	Negativo	Negativo	NA		0.087	0.421198	0	0	0
C 6	6	C	Positivo	Positivo	3	25301	0.36	1.74289	1	1	1
C 60	60	C	Negativo	Negativo	NA		0.214	1.03605	0	1	0
C 61	61	C	Negativo	Negativo	NA		0.287	1.38947	0	1	0
C 62	62	C	Negativo	Negativo	NA		0.304	1.47177	0	1	0
C 63	63	C	Negativo	Negativo	NA		0.366	1.77193	0	1	0
C 64	64	C	Negativo	Negativo	NA		0.16	0.774616	0	0	0
C 66	66	C	Negativo	Negativo	NA		0.097	0.469611	0	0	0
C 67	67	C	Negativo	Negativo	NA		0.185	0.89565	0	0	0
C 68	68	C	Positivo	Negativo	NA		0.207	1.00216	0	0	1
C 69	69	C	Negativo	Negativo	NA		0.19	0.919857	0	0	0
C 7	7	C	Positivo	Negativo	NA		0.762	3.68911	0	1	1
C 71	71	C	Positivo	Negativo	NA		1.415	6.85051	0	1	1
C 72	72	C	Positivo	Negativo	NA		0.385	1.86392	0	1	1
C 73	73	C	Negativo	Negativo	NA		0.226	1.09415	0	1	0
C 74	74	C	Positivo	Negativo	NA		0.257	1.24423	0	1	1
C 75	75	C	Negativo	Negativo	NA		0.097	0.469611	0	0	0
C 76	76	C	Positivo	Negativo	NA		0.215	1.04089	0	1	1
C 77	77	C	Negativo	Negativo	NA		0.159	0.769775	0	0	0
C 78	78	C	Positivo	Negativo	NA		0.406	1.96559	1	1	1
C 79	79	C	Negativo	Negativo	NA		0.197	0.953746	0	0	1
C 80	80	C	Positivo	Negativo	NA		0.129	0.624534	0	0	1
C 81	81	C	Negativo	Negativo	NA		0.126	0.61001	0	0	0
C 82	82	C	Negativo	Negativo	NA		0.158	0.764934	0	0	0
C 83	83	C	Negativo	Negativo	NA		0.123	0.595486	0	0	0
C 84	84	C	Negativo	Negativo	NA		0.194	0.939222	0	0	0
C 85	85	C	Positivo	Negativo	NA		0.364	1.76225	0	1	1
C 86	86	C	Negativo	Negativo	NA		0.091	0.440563	0	0	0
C 87	87	C	Positivo	Negativo	NA		0.371	1.79614	0	1	1
C 88	88	C	Positivo	Negativo	NA		0.641	3.10331	0	1	1
C 89	89	C	Negativo	Negativo	NA		0.107	0.518025	0	0	0
C 9	9	C	Positivo	Negativo	NA		0.834	4.03769	1	1	1
C 90	90	C	Negativo	Negativo	NA		0.108	0.522866	0	0	1
C 91	91	C	NA	Positivo	3	242.51	1.575	7.62513	1	1	1
C 92	92	C	Negativo	Negativo	NA		0.094	0.455087	0	0	0
C 93	93	C	Negativo	Negativo	NA		0.135	0.653583	0	0	0
C 94	94	C	NA	NA	NA		0.297	1.43788	0	1	1
C 95	95	C	Positivo	Positivo	1	0.256605	0.436	2.11083	1	1	1
C 96	96	C	Negativo	Negativo	NA		0.113	0.547073	0	0	0
C 97	97	C	Positivo	Negativo	NA		0.372	1.80098	0	1	1
C 98	98	C	Negativo	Negativo	NA		0.125	0.605169	0	0	0
C 99	99	C	Positivo	Negativo	NA		0.191	0.924698	0	0	1
D 1	1	D	Negativo	Negativo	NA		0.253	1.22486	0	1	0
D 10	10	D	Positivo	Negativo	NA		0.369	1.78646	0	1	1
D 100	100	D	Negativo	Negativo	NA		0.137	0.663265	0	0	0
D 101	101	D	Positivo	Negativo	NA		0.345	1.67027	0	1	1
D 102	102	D	Negativo	Negativo	NA		0.198	0.958588	0	1	0
D 104	104	D	Positivo	Negativo	NA		0.287	1.38947	0	1	1
D 105	105	D	Positivo	Negativo	NA		0.551	2.66759	0	1	1
D 106	106	D	Positivo	Negativo	NA		0.349	1.68963	0	1	1
D 107	107	D	Positivo	Negativo	NA		0.281	1.36042	0	1	1
D 108	108	D	Negativo	Negativo	NA		0.148	0.71652	0	0	0
D 109	109	D	Negativo	Negativo	NA		0.215	1.04089	0	1	0
D 110	110	D	Negativo	Negativo	NA		0.13	0.629376	0	0	0
D 111	111	D	Negativo	Negativo	NA		0.218	1.05541	0	1	0
D 113	113	D	Positivo	Negativo	NA		0.833	4.03285	0	1	1
D 114	114	D	Positivo	Negativo	NA		0.061	0.295322	0	1	1
D 116	116	D	Positivo	Negativo	NA		0.994	4.8123	0	1	1
D 117	117	D	Positivo	Negativo	NA		0.124	0.600328	0	0	1
D 118	118	D	Positivo	Negativo	NA		0.486	2.3529	0	1	1
D 119	119	D	Negativo	Negativo	NA		0.132	0.639058	0	0	0
D 12	12	D	Negativo	Positivo	3	82.18	0.093	0.450246	1	0	0
D 120	120	D	Negativo	Negativo	NA		0.193	0.934381	0	1	0
D 121	121	D	Positivo	Negativo	NA		0.574	2.77894	0	1	1
D 122	122	D	Positivo	Negativo	NA		0.076	0.367943	0	0	1
D 123	123	D	Positivo	Negativo	NA		0.499	2.41583	0	1	1
D 124	124	D	Negativo	Negativo	NA		0.097	0.469611	0	0	0
D 125	125	D	Negativo	Negativo	NA		0.084	0.406674	0	0	0
D 126	126	D	Negativo	Negativo	NA		0.086	0.416356	0	0	0
D 127	127	D	Negativo	Negativo	NA		0.254	1.2297	0	1	0
D 128	128	D	Negativo	Negativo	NA		0.089	0.43088	0	0	0
D 129	129	D	Negativo	Negativo	NA		0.192	0.92954	0	0	0
D 13	13	D	Negativo	Negativo	NA		0.175	0.847237	0	0	0
D 130	130	D	Positivo	Positivo	1	0.821775	0.765	3.70363	1	1	1
D 131	131	D	Negativo	Negativo	NA		0.206	0.997319	0	1	0
D 132	132	D	Positivo	Negativo	NA		0.626	3.03069	0	1	1
D 133	133	D	Positivo	Negativo	NA		0.484	2.34321	0	1	1
D 134	134	D	Positivo	Negativo	NA		0.522	2.52719	0	1	1
D 136	136	D	Positivo	Negativo	NA		1.06	5.13183	0	1	1
D 137	137	D	Negativo	Negativo	NA		0.198	0.958588	0	1	0
D 138	138	D	Negativo	Negativo	NA		0.17	0.82303	0	0	0
D 139	139	D	Negativo	Negativo	NA		0.131	0.634217	0	0	0
D 14	14	D	Positivo	Negativo	NA		0.196	0.948905	0	1	1
D 140	140	D	Negativo	Negativo	NA		0.135	0.653583	0	0	0
D 141	141	D	Positivo	Negativo	NA		0.634	3.06942	0	1	1
D 142	142	D	Positivo	Negativo	NA		0.462	2.2367	0	1	1
D 143	143	D	Positivo	Negativo	NA		0.237	1.1474	0	1	1
D 144	144	D	Positivo	Negativo	NA		0.688	3.33085	0	1	1
D 145	145	D	Negativo	Negativo	NA		0.154	0.745568	0	0	0
D 146	146	D	Negativo	Negativo	NA		0.098	0.474453	0	0	0
D 148	148	D	Negativo	Negativo	NA		0.191	0.924698	0	0	0
D 149	149	D	Negativo	Negativo	NA		0.206	0.997319	0	1	0
D 151	151	D	Negativo	Negativo	NA		0.158	0.764934	0	0	0
D 152	152	D	Positivo	Negativo	NA		0.657	3.18077	0	1	1
D 153	153	D	Positivo	Negativo	NA		0.362	1.75257	0	1	1
D 154	154	D	Negativo	Negativo	NA		0.143	0.692313	0	0	0
D 155	155	D	Positivo	Negativo	NA		0.131	0.634217	0	0	1
D 156	156	D	Negativo	Negativo	NA		0.101	0.488977	1	0	0
D 157	157	D	Negativo	Negativo	NA		0.209	1.01184	1	1	0
D 158	158	D	Negativo	Negativo	NA		0.201	0.973112	0	1	0
D 159	159	D	Negativo	Negativo	NA		0.168	0.813347	0	1	0
D 16	16	D	Negativo	Negativo	NA		0.207	1.00216	0	0	0
D 160	160	D	Negativo	Negativo	NA		0.222	1.07478	0	0	0
D 161	161	D	Negativo	Negativo	NA		0.166	0.803664	0	1	0
D 162	162	D	Negativo	Negativo	NA		0.093	0.450246	0	0	0
D 163	163	D	Negativo	Negativo	NA		0.146	0.706837	0	0	0
D 166	166	D	Negativo	Negativo	NA		0.155	0.75041	0	0	0
D 167	167	D	Negativo	Negativo	NA		0.127	0.614852	0	0	0
D 168	168	D	Negativo	Negativo	NA		0.091	0.440563	0	0	0
D 169	169	D	Negativo	Negativo	NA		0.241	1.16677	0	1	0
D 170	170	D	Negativo	Negativo	NA		0.199	0.963429	0	1	0
D 171	171	D	Positivo	Negativo	NA		0.275	1.33137	0	1	1
D 173	173	D	Negativo	Negativo	NA		0.126	0.61001	0	0	0
D 174	174	D	Negativo	Negativo	NA		0.124	0.600328	0	0	0
D 176	176	D	Positivo	Negativo	NA		0.381	1.84456	1	1	1
D 178	178	D	Negativo	Negativo	NA		0.105	0.508342	0	0	0
D 179	179	D	Negativo	Negativo	NA		0.25	1.21034	0	1	0
D 18	18	D	Positivo	Positivo	1	1.9609	0.987	4.77841	1	1	1
D 180	180	D	NA	NA	NA		0.174	0.842395	0	0	0
D 181	181	D	Negativo	Negativo	NA		0.126	0.61001	0	0	0
D 182	182	D	NA	NA	NA		0.127	0.614852	0	0	0
D 183	183	D	Negativo	Negativo	NA		0.27	1.30717	0	1	0
D 184	184	D	Negativo	Negativo	NA		0.162	0.784299	1	0	0
D 19	19	D	Positivo	Negativo	NA		0.707	3.42284	0	1	1
D 193	193	D	Negativo	Negativo	NA		0.182	0.881126	0	0	0
D 194	194	D	Negativo	Negativo	NA		0.115	0.556756	0	0	0
D 195	195	D	Negativo	Negativo	NA		0.204	0.987636	0	0	0
D 196	196	D	Negativo	Negativo	NA		0.112	0.542231	0	0	0
D 197	197	D	Positivo	Negativo	NA		0.174	0.842395	0	0	1
D 198	198	D	Negativo	Negativo	NA		0.18	0.871443	0	0	0
D 199	199	D	Positivo	Negativo	NA		0.25	1.21034	0	1	1
D 2	2	D	Positivo	Negativo	NA		0.818	3.96023	0	1	1
D 20	20	D	Positivo	Negativo	NA		0.461	2.23186	0	1	1
D 200	200	D	Positivo	Negativo	NA		0.237	1.1474	0	1	1
D 201	201	D	Negativo	Negativo	NA		0.24	1.16192	0	1	0
D 202	202	D	Negativo	Negativo	NA		0.188	0.910174	0	1	0
D 203	203	D	Negativo	Negativo	NA		0.21	1.01668	0	1	0
D 204	204	D	Negativo	Negativo	NA		0.217	1.05057	0	1	0
D 205	205	D	Positivo	Negativo	NA		0.295	1.4282	0	1	1
D 214	214	D	Positivo	Negativo	NA		0.205	0.992477	0	1	1
D 22	22	D	Negativo	Negativo	NA		0.287	1.38947	0	1	1
D 23	23	D	Positivo	Negativo	NA		0.174	0.842395	0	0	1
D 24	24	D	Positivo	Negativo	NA		0.362	1.75257	0	1	1
D 25	25	D	Negativo	Negativo	NA		0.264	1.27812	0	1	0
D 27	27	D	Negativo	Negativo	NA		0.19	0.919857	0	0	0
D 28	28	D	Positivo	Negativo	NA		0.398	1.92686	0	1	1
D 3	3	D	Positivo	Negativo	NA		0.734	3.55355	0	1	1
D 30	30	D	Positivo	Negativo	NA		0.703	3.40347	0	1	1
D 31	31	D	Negativo	Negativo	NA		0.221	1.06994	0	1	0
D 32	32	D	Negativo	Negativo	NA		0.115	0.556756	0	0	0
D 33	33	D	Positivo	Negativo	NA		0.84	4.06674	0	1	1
D 34	34	D	Positivo	Negativo	NA		0.504	2.44004	0	1	1
D 35	35	D	Positivo	Negativo	NA		1.041	5.03985	0	1	1
D 36	36	D	Positivo	Negativo	NA		0.462	2.2367	0	1	1
D 37	37	D	Positivo	Negativo	NA		0.323	1.56376	0	1	1
D 38	38	D	Negativo	Negativo	NA		0.144	0.697155	0	0	0
D 39	39	D	Negativo	Negativo	NA		0.246	1.19097	0	1	0
D 40	40	D	Positivo	Negativo	NA		0.384	1.85908	0	1	1
D 41	41	D	Positivo	Negativo	NA		0.271	1.31201	0	1	1
D 42	42	D	Positivo	Negativo	NA		0.725	3.50998	1	1	1
D 43	43	D	Positivo	Negativo	NA		0.578	2.7983	0	1	1
D 44	44	D	Negativo	Negativo	NA		0.093	0.450246	0	0	0
D 45	45	D	Positivo	Negativo	NA		1.142	5.52882	0	1	1
D 46	46	D	Positivo	Negativo	NA		0.225	1.0893	0	1	1
D 47	47	D	Negativo	Negativo	NA		0.11	0.532549	0	0	0
D 48	48	D	Positivo	Negativo	NA		0.856	4.1442	0	1	1
D 49	49	D	Negativo	Negativo	NA		0.133	0.6439	0	0	1
D 5	5	D	Positivo	Negativo	NA		0.912	4.41531	0	1	1
D 50	50	D	Negativo	Negativo	NA		0.122	0.590645	0	0	0
D 51	51	D	Negativo	Negativo	NA		0.175	0.847237	0	0	0
D 52	52	D	Positivo	Negativo	NA		0.692	3.35022	1	1	1
D 53	53	D	Negativo	Negativo	NA		0.098	0.474453	0	0	0
D 54	54	D	Negativo	Negativo	NA		0.204	0.987636	0	0	0
D 55	55	D	Negativo	Negativo	NA		0.2	0.96827	0	0	0
D 56	56	D	Negativo	Negativo	NA		0.141	0.682631	0	0	0
D 57	57	D	Positivo	Negativo	NA		0.738	3.57292	0	1	1
D 58	58	D	Negativo	Negativo	NA		0.291	1.40883	0	1	0
D 59	59	D	Negativo	Negativo	NA		0.084	0.406674	0	0	0
D 6	6	D	Positivo	Negativo	NA		1.199	5.80478	1	1	1
D 60	60	D	Negativo	Negativo	NA		0.21	1.01668	0	1	0
D 61	61	D	Negativo	Negativo	NA		0.156	0.755251	0	1	0
D 62	62	D	Negativo	Negativo	NA		0.29	1.40399	0	1	0
D 63	63	D	Negativo	Negativo	NA		0.321	1.55407	0	1	0
D 64	64	D	Negativo	Negativo	NA		0.167	0.808506	0	0	0
D 65	65	D	Positivo	Negativo	NA		0.149	0.721361	0	0	1
D 66	66	D	Negativo	Negativo	NA		0.092	0.445404	0	0	0
D 67	67	D	Negativo	Negativo	NA		0.189	0.915016	0	0	0
D 68	68	D	Positivo	Negativo	NA		0.196	0.948905	0	0	1
D 69	69	D	Negativo	Negativo	NA		0.177	0.856919	0	0	0
D 7	7	D	Positivo	Negativo	NA		0.733	3.54871	0	1	1
D 71	71	D	Positivo	Negativo	NA		1.264	6.11947	0	1	1
D 72	72	D	Positivo	Negativo	NA		0.318	1.53955	0	1	1
D 73	73	D	Negativo	Negativo	NA		0.195	0.944064	0	1	0
D 74	74	D	Positivo	Negativo	NA		0.245	1.18613	0	1	1
D 75	75	D	Negativo	Negativo	NA		0.094	0.455087	0	0	0
D 76	76	D	Positivo	Negativo	NA		0.209	1.01184	0	1	1
D 77	77	D	Negativo	Negativo	NA		0.157	0.760092	0	0	0
D 78	78	D	Positivo	Negativo	NA		0.395	1.91233	1	1	1
D 79	79	D	Negativo	Negativo	NA		0.204	0.987636	0	0	1
D 8	8	D	Negativo	Negativo	NA		0.225	1.0893	0	1	0
D 81	81	D	Negativo	Negativo	NA		0.112	0.542231	0	0	0
D 82	82	D	Negativo	Negativo	NA		0.145	0.701996	0	0	0
D 83	83	D	Negativo	Negativo	NA		0.114	0.551914	0	0	0
D 84	84	D	Negativo	Negativo	NA		0.157	0.760092	0	0	0
D 85	85	D	Positivo	Negativo	NA		0.27	1.30717	0	1	1
D 86	86	D	Negativo	Negativo	NA		0.086	0.416356	0	0	0
D 87	87	D	Positivo	Negativo	NA		0.278	1.3459	0	1	1
D 88	88	D	Positivo	Negativo	NA		0.529	2.56108	0	1	1
D 89	89	D	Negativo	Negativo	NA		0.091	0.440563	0	0	0
D 9	9	D	Positivo	Negativo	NA		0.792	3.83435	1	1	1
D 90	90	D	Negativo	Negativo	NA		0.097	0.469611	0	0	1
D 91	91	D	Positivo	Positivo	3	147.78	1.338	6.47773	1	1	1
D 92	92	D	Negativo	Negativo	NA		0.088	0.426039	0	0	0
D 93	93	D	Negativo	Negativo	NA		0.127	0.614852	0	0	0
D 94	94	D	Positivo	Negativo	NA		0.258	1.24907	0	1	1
D 95	95	D	Positivo	Positivo	3	10.05	0.354	1.71384	1	1	1
D 96	96	D	Negativo	Negativo	NA		0.106	0.513183	0	0	0
D 97	97	D	Positivo	Negativo	NA		0.343	1.66058	0	1	1
D 98	98	D	Negativo	Negativo	NA		0.121	0.585804	0	0	0
D 99	99	D	Positivo	Negativo	NA		0.156	0.755251	0	0	1
E 1	1	E	Negativo	Negativo	NA		0.271	1.31201	0	1	0
E 10	10	E	Positivo	Negativo	NA		0.345	1.67027	0	1	1
E 100	100	E	Negativo	Negativo	NA		0.13	0.629376	0	0	0
E 101	101	E	Positivo	Negativo	NA		0.333	1.61217	0	1	1
E 102	102	E	Negativo	Negativo	NA		0.203	0.982795	0	1	0
E 104	104	E	Positivo	Negativo	NA		0.281	1.36042	0	1	1
E 105	105	E	Positivo	Negativo	NA		0.562	2.72084	0	1	1
E 106	106	E	Positivo	Negativo	NA		0.362	1.75257	0	1	1
E 107	107	E	Positivo	Negativo	NA		0.318	1.53955	0	1	1
E 108	108	E	Negativo	Negativo	NA		0.147	0.711679	0	0	0
E 109	109	E	Negativo	Negativo	NA		0.204	0.987636	0	1	0
E 110	110	E	Negativo	Negativo	NA		0.101	0.488977	0	0	0
E 111	111	E	Negativo	Negativo	NA		0.224	1.08446	0	1	0
E 113	113	E	Positivo	Negativo	NA		0.917	4.43952	0	1	1
E 114	114	E	Positivo	Negativo	NA		0.562	2.72084	0	1	1
E 116	116	E	Positivo	Negativo	NA		1.166	5.64502	0	1	1
E 117	117	E	Negativo	Negativo	NA		0.103	0.498659	0	0	1
E 118	118	E	Positivo	Negativo	NA		0.529	2.56108	0	1	1
E 119	119	E	Negativo	Negativo	NA		0.133	0.6439	0	0	0
E 120	120	E	Negativo	Negativo	NA		0.181	0.876285	0	1	0
E 121	121	E	Positivo	Negativo	NA		0.603	2.91934	0	1	1
E 122	122	E	Positivo	Negativo	NA		0.086	0.416356	0	0	1
E 123	123	E	Positivo	Negativo	NA		0.518	2.50782	0	1	1
E 124	124	E	Negativo	Negativo	NA		0.09	0.435722	0	0	0
E 125	125	E	Negativo	Negativo	NA		0.073	0.353419	0	0	0
E 126	126	E	Negativo	Negativo	NA		0.088	0.426039	0	0	0
E 127	127	E	Negativo	Negativo	NA		0.241	1.16677	0	1	0
E 128	128	E	Negativo	Negativo	NA		0.087	0.421198	0	0	0
E 129	129	E	Negativo	Negativo	NA		0.192	0.92954	0	0	0
E 13	13	E	Negativo	Negativo	NA		0.152	0.735886	0	0	0
E 130	130	E	Positivo	Positivo	3	3.07	0.872	4.22166	1	1	1
E 131	131	E	Negativo	Negativo	NA		0.191	0.924698	0	1	0
E 132	132	E	Positivo	Negativo	NA		0.634	3.06942	0	1	1
E 133	133	E	Positivo	Negativo	NA		0.514	2.48846	0	1	1
E 134	134	E	Positivo	Negativo	NA		0.568	2.74989	0	1	1
E 136	136	E	Positivo	Negativo	NA		1.128	5.46105	0	1	1
E 137	137	E	Negativo	Negativo	NA		0.177	0.856919	0	1	0
E 138	138	E	Negativo	Negativo	NA		0.163	0.78914	0	0	0
E 139	139	E	Negativo	Negativo	NA		0.131	0.634217	0	0	0
E 14	14	E	Positivo	Negativo	NA		0.187	0.905333	0	1	1
E 140	140	E	Negativo	Negativo	NA		0.112	0.542231	0	0	0
E 141	141	E	Positivo	Negativo	NA		0.686	3.32117	0	1	1
E 142	142	E	Positivo	Negativo	NA		0.537	2.59981	0	1	1
E 143	143	E	Positivo	Negativo	NA		0.243	1.17645	0	1	1
E 144	144	E	Positivo	Negativo	NA		0.761	3.68427	0	1	1
E 145	145	E	Negativo	Negativo	NA		0.157	0.760092	0	0	0
E 146	146	E	Negativo	Negativo	NA		0.092	0.445404	0	0	0
E 148	148	E	Negativo	Negativo	NA		0.185	0.89565	0	0	0
E 149	149	E	Negativo	Negativo	NA		0.186	0.900492	0	1	0
E 151	151	E	Negativo	Negativo	NA		0.154	0.745568	0	0	0
E 152	152	E	Positivo	Negativo	NA		0.709	3.43252	0	1	1
E 154	154	E	Negativo	Negativo	NA		0.147	0.711679	0	0	0
E 155	155	E	Positivo	Negativo	NA		0.127	0.614852	0	0	1
E 156	156	E	Negativo	Negativo	NA		0.09	0.435722	1	0	0
E 157	157	E	Negativo	Positivo	1	2.13535	0.218	1.05541	1	1	0
E 158	158	E	Negativo	Negativo	NA		0.174	0.842395	0	1	0
E 159	159	E	Negativo	Negativo	NA		0.162	0.784299	0	1	0
E 16	16	E	Negativo	Negativo	NA		0.212	1.02637	0	0	0
E 160	160	E	Negativo	Negativo	NA		0.219	1.06026	0	0	0
E 161	161	E	Negativo	Negativo	NA		0.15	0.726203	0	1	0
E 162	162	E	Negativo	Negativo	NA		0.085	0.411515	0	0	0
E 163	163	E	Negativo	Negativo	NA		0.141	0.682631	0	0	0
E 166	166	E	Negativo	Negativo	NA		0.139	0.672948	0	0	0
E 167	167	E	Negativo	Negativo	NA		0.128	0.619693	0	0	0
E 168	168	E	Negativo	Negativo	NA		0.078	0.377625	0	0	0
E 169	169	E	Negativo	Negativo	NA		0.247	1.19581	0	1	0
E 17	17	E	Negativo	Negativo	NA		0.164	0.793982	0	0	0
E 170	170	E	Negativo	Negativo	NA		0.195	0.944064	0	1	0
E 171	171	E	Positivo	Negativo	NA		0.282	1.36526	0	1	1
E 173	173	E	Negativo	Negativo	NA		0.133	0.6439	0	0	0
E 174	174	E	Negativo	Negativo	NA		0.151	0.731044	0	0	0
E 178	178	E	Negativo	Negativo	NA		0.103	0.498659	0	0	0
E 179	179	E	Negativo	Negativo	NA		0.239	1.15708	0	1	0
E 18	18	E	Positivo	Positivo	3	3.21	1.063	5.14636	1	1	1
E 180	180	E	Negativo	Negativo	NA		0.175	0.847237	0	0	0
E 181	181	E	Negativo	Negativo	NA		0.098	0.474453	0	0	0
E 182	182	E	NA	NA	NA		0.136	0.658424	0	0	0
E 183	183	E	Negativo	Negativo	NA		0.256	1.23939	0	1	0
E 184	184	E	Negativo	Negativo	NA		0.16	0.774616	1	0	0
E 19	19	E	Positivo	Negativo	NA		0.653	3.1614	0	1	1
E 193	193	E	Negativo	Negativo	NA		0.19	0.919857	0	0	0
E 194	194	E	Negativo	Negativo	NA		0.103	0.498659	0	0	0
E 195	195	E	Negativo	Negativo	NA		0.199	0.963429	0	0	0
E 196	196	E	Negativo	Negativo	NA		0.103	0.498659	0	0	0
E 197	197	E	Negativo	Negativo	NA		0.151	0.731044	0	0	1
E 198	198	E	Negativo	Negativo	NA		0.212	1.02637	0	0	0
E 199	199	E	Positivo	Negativo	NA		0.312	1.5105	0	1	1
E 2	2	E	Positivo	Negativo	NA		0.805	3.89729	0	1	1
E 20	20	E	Positivo	Negativo	NA		0.505	2.44488	0	1	1
E 200	200	E	Positivo	Negativo	NA		0.292	1.41367	0	1	1
E 201	201	E	Negativo	Negativo	NA		0.268	1.29748	0	1	0
E 202	202	E	Negativo	Negativo	NA		0.22	1.0651	0	1	0
E 203	203	E	Negativo	Negativo	NA		0.143	0.692313	0	1	0
E 204	204	E	Negativo	Negativo	NA		0.25	1.21034	0	1	0
E 205	205	E	Positivo	Negativo	NA		0.384	1.85908	0	1	1
E 214	214	E	Positivo	Negativo	NA		0.247	1.19581	0	1	1
E 22	22	E	Positivo	Negativo	NA		0.294	1.42336	0	1	1
E 23	23	E	Positivo	Negativo	NA		0.205	0.992477	0	0	1
E 24	24	E	Negativo	Negativo	NA		0.377	1.82519	0	1	1
E 25	25	E	Negativo	Negativo	NA		0.263	1.27328	0	1	0
E 27	27	E	Negativo	Negativo	NA		0.205	0.992477	0	0	0
E 28	28	E	Positivo	Negativo	NA		0.401	1.94138	0	1	1
E 29	29	E	Negativo	Negativo	NA		0.086	0.416356	0	0	0
E 3	3	E	Positivo	Negativo	NA		0.714	3.45673	0	1	1
E 30	30	E	Positivo	Negativo	NA		0.692	3.35022	0	1	1
E 31	31	E	Negativo	Negativo	NA		0.246	1.19097	0	1	0
E 32	32	E	Negativo	Negativo	NA		0.129	0.624534	0	0	0
E 33	33	E	Positivo	Negativo	NA		0.636	3.0791	0	1	1
E 34	34	E	Positivo	Negativo	NA		0.513	2.48361	0	1	1
E 35	35	E	Positivo	Negativo	NA		1.21	5.85804	0	1	1
E 36	36	E	Positivo	Negativo	NA		0.463	2.24155	0	1	1
E 37	37	E	Positivo	Negativo	NA		0.382	1.8494	0	1	1
E 38	38	E	Negativo	Negativo	NA		0.128	0.619693	0	0	0
E 39	39	E	Negativo	Negativo	NA		0.237	1.1474	0	1	0
E 40	40	E	Positivo	Negativo	NA		0.463	2.24155	0	1	1
E 41	41	E	Positivo	Negativo	NA		0.282	1.36526	0	1	1
E 42	42	E	Positivo	Positivo	3	8.21	0.751	3.63586	1	1	1
E 43	43	E	Positivo	Negativo	NA		0.633	3.06458	0	1	1
E 44	44	E	Negativo	Negativo	NA		0.075	0.363101	0	0	0
E 45	45	E	Positivo	Negativo	NA		1.23	5.95486	0	1	1
E 46	46	E	Positivo	Negativo	NA		0.246	1.19097	0	1	1
E 47	47	E	Negativo	Negativo	NA		0.115	0.556756	0	0	0
E 48	48	E	Positivo	Negativo	NA		0.996	4.82199	0	1	1
E 49	49	E	Negativo	Negativo	NA		0.131	0.634217	0	0	1
E 5	5	E	Positivo	Negativo	NA		0.911	4.41047	0	1	1
E 50	50	E	Negativo	Negativo	NA		0.126	0.61001	0	0	0
E 51	51	E	Negativo	Negativo	NA		0.161	0.779458	0	0	0
E 52	52	E	Positivo	Negativo	NA		0.711	3.4422	1	1	1
E 53	53	E	Negativo	Negativo	NA		0.097	0.469611	0	0	0
E 54	54	E	Negativo	Negativo	NA		0.187	0.905333	0	0	0
E 55	55	E	Negativo	Negativo	NA		0.2	0.96827	0	0	0
E 56	56	E	Negativo	Negativo	NA		0.158	0.764934	0	0	0
E 57	57	E	Positivo	Negativo	NA		0.76	3.67943	0	1	1
E 59	59	E	Negativo	Negativo	NA		0.09	0.435722	0	0	0
E 6	6	E	Positivo	Negativo	NA		1.222	5.91613	1	1	1
E 60	60	E	Negativo	Negativo	NA		0.214	1.03605	0	1	0
E 61	61	E	Negativo	Negativo	NA		0.172	0.832713	0	1	0
E 62	62	E	Negativo	Negativo	NA		0.339	1.64122	0	1	0
E 63	63	E	Negativo	Negativo	NA		0.377	1.82519	0	1	0
E 64	64	E	Negativo	Negativo	NA		0.168	0.813347	0	0	0
E 65	65	E	Positivo	Negativo	NA		0.171	0.827871	0	0	1
E 66	66	E	Negativo	Negativo	NA		0.089	0.43088	0	0	0
E 67	67	E	Negativo	Negativo	NA		0.188	0.910174	0	0	0
E 68	68	E	Positivo	Negativo	NA		0.197	0.953746	0	0	1
E 69	69	E	Negativo	Negativo	NA		0.175	0.847237	0	0	0
E 7	7	E	Positivo	Negativo	NA		0.812	3.93118	0	1	1
E 71	71	E	Positivo	Negativo	NA		1.344	6.50678	0	1	1
E 72	72	E	Positivo	Negativo	NA		0.378	1.83003	0	1	1
E 73	73	E	Negativo	Negativo	NA		0.224	1.08446	0	1	0
E 74	74	E	Positivo	Negativo	NA		0.285	1.37979	0	1	1
E 75	75	E	Negativo	Negativo	NA		0.093	0.450246	0	0	0
E 76	76	E	Negativo	Negativo	NA		0.225	1.0893	0	1	1
E 77	77	E	Negativo	Negativo	NA		0.155	0.75041	0	0	0
E 78	78	E	Positivo	Positivo	1	0.102152	0.405	1.96075	1	1	1
E 79	79	E	Negativo	Negativo	NA		0.179	0.866602	0	0	1
E 8	8	E	Negativo	Negativo	NA		0.199	0.963429	0	1	0
E 80	80	E	Positivo	Negativo	NA		0.142	0.687472	0	0	1
E 81	81	E	Negativo	Negativo	NA		0.113	0.547073	0	0	0
E 82	82	E	Negativo	Negativo	NA		0.176	0.852078	0	0	0
E 84	84	E	Negativo	Negativo	NA		0.166	0.803664	0	0	0
E 85	85	E	Positivo	Negativo	NA		0.303	1.46693	0	1	1
E 86	86	E	Negativo	Negativo	NA		0.073	0.353419	0	0	0
E 87	87	E	Positivo	Negativo	NA		0.35	1.69447	0	1	1
E 88	88	E	Positivo	Negativo	NA		0.632	3.05973	0	1	1
E 89	89	E	Negativo	Negativo	NA		0.108	0.522866	0	0	0
E 9	9	E	Positivo	Positivo	1	0.01513	0.858	4.15388	1	1	1
E 90	90	E	Positivo	Negativo	NA		0.111	0.53739	0	0	1
E 91	91	E	Positivo	Positivo	3	147.69	1.643	7.95434	1	1	1
E 92	92	E	Negativo	Negativo	NA		0.082	0.396991	0	0	0
E 93	93	E	Negativo	Negativo	NA		0.127	0.614852	0	0	0
E 94	94	E	Positivo	Negativo	NA		0.284	1.37494	0	1	1
E 97	97	E	Positivo	Negativo	NA		0.366	1.77193	0	1	1
E 98	98	E	Negativo	Negativo	NA		0.117	0.566438	0	0	0
E 99	99	E	Positivo	Negativo	NA		0.161	0.779458	0	0	1
